# Supplementary material for: Conceptual Progress for Explaining and Predicting Self-Organization on Anodized Aluminum Surfaces
Source: Nanomaterials (Basel). 2021 Aug 31;11(9):2271. doi: 10.3390/nano11092271 (PMC8468298; doi:10.3390/nano11092271)
Supplement: Supplementary file 1 [file nanomaterials-11-02271-s001.zip]

Archive with 2 entries (2 files):
- Pashchanka_Supplementary_Information.pdf
- Pashchanka_Supplementary_Information.docx
